# Supplementary material for: Antimicrobial Resistance and Comparative Genome Analysis of High-Risk Escherichia coli Strains Isolated from Ventilator-Associated Pneumonia Cases in Egyptian ICUs
Source: Microorganisms. 2026 Jun 30;14(7):1438. doi: 10.3390/microorganisms14071438 (PMC13414244; doi:10.3390/microorganisms14071438)
Supplement: Supplementary file 1 [file microorganisms-14-01438-s001.zip]

Archive with 1 entries (1 files):
- microorganisms-4360277-supplementary.pdf
